# Supplementary material for: Uncovering molecular events associated with the chemosuppressive effects of flaxseed: a microarray analysis of the laying hen model of ovarian cancer
Source: BMC Genomics. 2014 Aug 24;15(1):709. doi: 10.1186/1471-2164-15-709 (PMC4158050; doi:10.1186/1471-2164-15-709)
Supplement: Supplementary file 1 — Additional file 1: Relative expression of 337 genes related to the pathogenesis of ovarian cancer in pair-wise comparisons. aCCvsCN—control cancer vs control normal. bFCvsCN—flax cancer vs control normal. cFCvsCC--flax cancer vs control cancer. dFCvsFN—flax cancer vs flax normal. eFNvsCC—flax normal vs control cancer. fFNvsCN—flax normal vs control normal. (XLS 70 KB) [file 12864_2013_6405_MOESM1_ESM.xls]

## Sheet: Pathway wsie gene list for heat
GeneSymbol	CCvsCNa	FCvsCNb	FCvsCCc	FCvsFNd	FNvsCCe	FNvsCNf
JAG1	1.2693	-1.03415	1.70479	1.43821	1.14621	-1.2751
ANGPT1	-1.13797	1.25202	-1.12639	1.19905	-1.07874	-1.2751
WNT7A	1.03192	-1.05062	-1.00883	-1.1911	1.12379	1.27406
STK11	1.64471	2.69547	-1.24201	2.05622	1.05545	1.38358
NOTCH2	-1.13785	1.30073	1.32868	1.27475	1.35576	1.38339
JAK2	-1.03388	-1.00954	1.01224	1.02756	-1.02482	-1.2751
RHOB	-1.30585	1.75864	-1.36567	1.22229	1.05355	1.51586
PDGFA	-1.14493	-1.0369	1.23918	1.37911	-1.15399	-1.2751
VEGF	1.13151	1.2735	-1.03136	1.26235	-1.02233	-1.2751
HSPB2	-1.26031	-1.37675	1.31121	-1.33045	1.26711	1.22451
PKD1	-1.22111	1.09285	-1.44925	-1.24545	-1.06478	1.27828
MYCN	1.46388	2.10571	-1.42598	1.74362	-1.18077	1.02277
WNT3A	-1.13746	1.07541	-1.18568	-1.08753	-1.01379	1.15363
FOS	1.02624	-1.02227	-1.22291	-1.09712	-1.13948	-1.2751
AKT3	1.06194	-1.08737	-1.52225	-1.28643	-1.2867	-1.2751
PIK3C2B	-1.12012	1.00195	1.12297	-1.18104	1.32887	1.57252
EPHA2	1.15526	1.19116	1.01487	1.15904	1.04299	1.0719
EPHA3	-1.07458	1.13539	-1.07514	1.07105	-1.01421	1.04521
AXIN2	-1.25228	2.2911	1.12198	2.38819	1.07637	1.03261
PTPRA	1.10535	1.09349	-1.06878	1.00096	1.02213	1.11662
PCNA	-1.23719	-1.46492	1.00219	-1.36857	-1.06806	-1.2751
EPHA5	-2.14845	-1.61046	1.45625	-1.18403	1.07066	-1.2751
WNT5B	-1.60772	1.82844	-1.45447	1.58503	-1.26084	-1.2751
CAPZB	-1.18882	1.42992	1.09184	1.48013	1.0548	1.01902
WNT2B	1.04255	-1.15672	-1.36325	-1.26262	-1.2489	-1.2751
JUN	-1.00736	1.16705	1.05546	1.34777	-1.09417	-1.2751
WNT5A	1.05655	1.01025	-1.11488	1.1014	-1.21547	-1.2751
EPHA4	1.04778	-1.12985	-1.03283	-1.28512	1.23643	1.4278
PRRG1	-1.14452	1.60103	-1.0709	1.74947	-1.17019	-1.2751
PLA2G4A	1.2756	-1.52443	1.21234	-1.13671	-1.1062	-1.2751
AKT1	-1.04788	1.07473	-1.07983	1.08762	-1.09278	-1.2751
SFRS12	-1.07736	1.64719	-1.16111	2.12765	-1.10704	-1.2751
CTNNA2	1.63495	-1.65469	1.14318	-1.17026	-1.23686	-1.2751
RPS6KC1	1.15931	1.16764	-1.02777	1.09897	1.03378	1.09838
PDGFRA	-1.10663	-1.05395	1.4751	1.23102	1.13694	-1.2751
HSPB2	-1.26031	-1.37675	1.31121	-1.33045	1.26711	1.22451
PTPN1	-1.00437	-1.04782	1.03075	-1.11055	1.09247	1.15788
ST7	-1.00214	1.05971	1.0504	1.12607	-1.01163	-1.2751
EFNB1	-1.11833	1.09114	-1.04919	-1.07592	1.11894	1.31361
GRB10	-1.05169	-1.00235	1.04832	1.06388	-1.01723	-1.2751
FLT4	1.13267	1.0684	-1.33193	-1.11893	-1.11415	1.07299
MAPK14	1.0336	1.04771	1.17592	1.01987	1.20802	1.241
DLK1	1.21211	-1.25769	1.52309	-1.11313	1.34803	1.19309
PAK7	-1.21018	1.23114	-1.34634	-1.01542	-1.07696	1.16079
HAL	-1.36382	1.45172	-1.11038	1.25836	1.03898	1.19864
F9	-1.30942	-1.58687	1.36696	-1.42286	1.22567	1.09899
MAPK1	-1.32605	-1.23627	1.31592	-1.01485	-1.01297	-1.2751
FZD1	1.16532	-1.11819	1.16093	-1.08833	1.12994	1.09977
FZD10	1.20896	1.33191	-1.18841	1.1681	-1.04226	1.094
CSNK2A1	1.43331	-1.3723	1.35277	-1.13581	1.11965	-1.2751
WNT8A	1.2325	1.4533	-1.13926	1.61031	-1.26235	-1.2751
SMAD1	-1.01804	-1.00869	1.02632	-1.04145	1.05966	1.09408
HOXA2	1.2257	1.05794	-1.14464	-1.13991	1.05161	1.26584
PPP2R2A	1.36285	-1.46435	1.19133	1.00312	-1.233	-1.2751
PPP3CA	-1.07136	1.54381	1.04801	2.16036	-1.33527	-1.2751
FZD3	1.37575	1.64341	1.31445	1.90812	1.1321	-1.2751
CDH17	1.05671	-1.17633	-1.43272	-1.29544	-1.30099	-1.2751
ACTA2	1.12439	1.26646	-1.47841	1.01906	-1.18961	1.04469
WNT9A	1.3471	1.54805	-1.45443	1.25368	-1.17785	1.04836
GREM1	-1.37503	1.79078	-1.8528	1.15104	-1.1909	1.30641
HOXA7	-1.18707	-1.2768	-1.13409	-1.20185	-1.20481	-1.2751
MYCBP2	-1.06473	-1.18136	1.1817	-1.20525	-1.23543	-1.2751
WNT2B	1.04255	-1.15672	-1.36325	-1.26262	-1.2489	-1.2751
CDH4	1.05035	-1.14646	1.00296	-1.2	1.0498	1.09882
CDH6	1.14203	1.35062	1.06922	1.49453	-1.03492	-1.2751
CDH17	1.05671	-1.17633	-1.43272	-1.29544	-1.30099	-1.2751
CHD1	-1.17956	-1.29893	-1.0941	-1.13751	-1.24936	-1.2751
DBH	-1.0969	1.04312	1.05671	-1.01563	1.11951	1.18604
WNT7A	1.03192	-1.05062	-1.00883	-1.1911	1.12379	1.27406
DKK3	1.14674	1.40561	1.06106	1.65048	-1.10664	-1.2751
CDH20	1.02373	1.06892	1.26066	1.18779	1.13449	1.02096
CTNNA2	1.63495	-1.65469	1.14318	-1.17026	-1.23686	-1.2751
AXIN2	-1.25228	2.2911	1.12198	2.38819	1.07637	1.03261
PPARD	-1.09255	-1.18524	1.1382	-1.19586	1.1484	1.15869
DKK2	1.00474	-1.01458	-1.209	-1.0372	-1.18263	-1.2751
CDH17	1.05671	-1.17633	-1.43272	-1.29544	-1.30099	-1.2751
CAPZB	-1.18882	1.42992	1.09184	1.48013	1.0548	1.01902
WNT2B	1.04255	-1.15672	-1.36325	-1.26262	-1.2489	-1.2751
WNT3	-1.07426	1.08445	1.04651	1.0488	1.08208	1.11885
EP300	1.18734	1.13426	-1.38046	-1.1496	-1.05867	1.23169
HOXA7	-1.18707	-1.2768	-1.13409	-1.20185	-1.20481	-1.2751
PCDH17	1.02525	-1.13736	-1.13753	-1.23619	-1.04659	1.03852
PCDH21	1.08029	-1.04706	1.07154	1.00244	1.02089	-1.2751
MYCN	1.46388	2.10571	-1.42598	1.74362	-1.18077	1.02277
FZD8	-1.0826	-1.12698	1.14471	-1.07258	1.10283	1.06248
ITPR1	1.03479	-1.21119	-1.32118	-1.53835	-1.04021	1.22101
WNT9A	1.3471	1.54805	-1.45443	1.25368	-1.17785	1.04836
CTNNA2	1.63495	-1.65469	1.14318	-1.17026	-1.23686	-1.2751
HOXA1	1.01078	1.0701	1.06203	1.16147	-1.02199	-1.2751
HDAC8	-1.09184	1.05807	1.03075	-1.03519	1.12898	1.23657
SFRS12	-1.07736	1.64719	-1.16111	2.12765	-1.10704	-1.2751
HDAC10	-1.02068	-1.17867	1.01375	-1.34736	1.15883	1.32468
PCDH17	1.02525	-1.13736	-1.13753	-1.23619	-1.04659	1.03852
NFATC3	-1.32701	1.21237	-1.00429	-1.0215	1.23314	1.52716
CSNK1A1	-1.37953	-1.14255	1.28954	1.18691	-1.05161	-1.2751
PCDH21	1.08029	-1.04706	1.07154	1.00244	1.02089	-1.2751
HDAC11	-1.10349	1.03478	1.29612	1.42807	-1.06477	-1.2751
ST7L	1.18375	-1.39269	1.10337	-1.46579	1.16129	1.22225
CCND1	-1.29163	1.59432	1.03017	1.41673	1.15931	1.30463
CCND2	1.14189	1.09627	-1.16031	1.01764	-1.07708	1.00017
WNT8A	1.2325	1.4533	-1.13926	1.61031	-1.26235	-1.2751
HOXA7	-1.18707	-1.2768	-1.13409	-1.20185	-1.20481	-1.2751
SUZ12	-1.08545	-1.25378	-1.18936	-1.3968	-1.06758	1.04355
FAT2	-1.14481	1.14315	-1.11339	1.0642	-1.03651	1.03634
CDH17	1.02525	-1.13736	-1.13753	-1.23619	-1.04659	1.03852
BMPR1B	1.15333	1.10875	-1.43827	-1.01301	-1.28054	-1.2751
SMOX	1.2803	1.22529	-1.01295	1.14329	1.05802	1.13391
HAL	-1.36382	1.45172	-1.11038	1.25836	1.03898	1.19864
ACTA2	1.12439	1.26646	-1.47841	1.01906	-1.18961	1.04469
CDH2	1.00243	1.2359	1.26934	1.53595	1.02138	-1.2751
ACTA2	1.12439	1.26646	-1.47841	1.01906	-1.18961	1.04469
FZD10	FZD10	1.1681	1.094	-1.04226	1.20896	1.33191
CDH17	1.05671	-1.17633	-1.43272	-1.29544	-1.30099	-1.2751
UBE2D1	1.23135	1.03235	-1.41277	-1.23599	-1.10721	1.15242
PSMD6	-1.41325	-1.37997	1.23714	1.03518	-1.15469	-1.2751
PSMA4	1.12518	1.41138	1.09614	1.24198	1.19028	1.05487
PSMB1	1.19922	-1.04028	1.1551	1.16377	-1.04809	-1.2751
UBE2I	1.6369	-1.65475	1.32837	-1.18263	-1.05333	-1.2751
UBB	-1.0009	-1.03095	-1.12646	-1.06417	-1.0913	-1.2751
TOM1	-1.30137	1.6344	-1.04867	1.79581	-1.061	-1.2751
SMURF2	-1.13279	1.25424	1.03455	1.29512	1.00189	-1.2751
UBE4B	1.09359	1.08294	1.09686	1.06409	1.11629	1.13607
ATG5	-1.16705	1.07089	1.31855	1.75854	-1.24541	-1.2751
ITCH	1.46566	-1.42166	1.20434	-1.11086	-1.06264	-1.2751
NEDD9	-1.02319	-1.10641	1.01131	-1.18164	1.08008	1.15351
PSMD10	-1.16151	-1.36533	1.01251	-1.34241	-1.00451	-1.2751
SMURF2	-1.13279	1.25424	1.03455	1.29512	1.00189	-1.2751
UBE2Q2	1.53331	-1.20901	1.18375	1.03442	-1.02287	-1.2751
ATAD1	-1.07409	-1.02643	-1.11142	-1.14022	-1.00049	1.11032
PKD1	-1.22111	1.09285	-1.44925	-1.24545	-1.06478	1.27828
PRKACB	1.07962	1.24748	1.02847	1.39063	-1.08388	-1.2751
TPK1	-1.26747	-1.2379	1.7137	1.19108	1.16228	-1.2751
PIK3R5	PIK3AP1	-1.09641	-1.2751	-1.05793	1.56363	-1.65439
PRKACB	1.07962	1.24748	1.02847	1.39063	-1.08388	-1.2751
AKT3	1.06194	-1.08737	-1.52225	-1.28643	-1.2867	-1.2751
PIK3C2B	-1.12012	1.00195	1.12297	-1.18104	1.32887	1.57252
GNA13	1.49237	-1.6611	1.39275	-1.29999	1.08997	-1.2751
ITPR1	1.03479	-1.21119	-1.32118	-1.53835	-1.04021	1.22101
PLA2G4A	1.2756	-1.52443	1.21234	-1.13671	-1.1062	-1.2751
EDNRB2	-1.02426	1.16687	-1.07823	1.31654	-1.21653	-1.2751
AKT1	-1.04788	1.07473	-1.07983	1.08762	-1.09278	-1.2751
ADCY5	1.06134	-1.06598	-1.31543	-1.23779	-1.13285	1.02501
PRKACB	1.07962	1.24748	1.02847	1.39063	-1.08388	-1.2751
SEC24D	-1.16271	-1.02397	-1.19918	-1.04363	-1.09803	-1.2751
MAP1B	-1.48705	-2.11661	1.59923	-1.38969	1.05	-1.2751
EDNRB2	-1.02426	1.16687	-1.07823	1.31654	-1.21653	-1.2751
MAP1A	-1.47121	-1.68702	1.203	-1.36806	-1.03569	-1.2751
ADCYAP1	1.25465	1.12302	-1.05344	1.00866	1.05689	1.17673
PKN2	-1.03015	1.18793	1.23158	1.51223	-1.03363	-1.2751
HAL	-1.36382	1.45172	-1.11038	1.25836	1.03898	1.19864
MAPK1	1.19064	-1.12004	1.17135	1.05937	1.08024	-1.2751
PHLDB2	-1.08566	1.06606	1.18642	1.26515	-1.00028	-1.2751
PPP2CB	1.0369	-1.09279	1.03728	-1.27977	1.21475	1.42259
EGF	1.0958	-1.09758	-1.68042	-1.40043	-1.31702	-1.2751
YWHAQ	-1.02462	1.41544	1.33491	1.9104	-1.01107	-1.2751
BTD	1.13954	1.09504	-1.19887	-1.01141	-1.08247	1.02316
PKD1	-1.22111	1.09285	-1.44925	-1.24545	-1.06478	1.27828
YWHAQ	-1.02462	1.41544	1.33491	1.9104	-1.01107	-1.2751
GABPA	-1.43752	-1.54993	1.44504	-1.21285	1.13077	-1.2751
PPARD	-1.09255	-1.18524	1.1382	-1.19586	1.1484	1.15869
MAP3K4	-1.15416	-1.19149	-1.2918	-1.22181	-1.25975	-1.2751
YWHAQ	-1.02462	1.41544	1.33491	1.9104	-1.01107	-1.2751
YWHAQ	-1.02462	1.41544	1.33491	1.9104	-1.01107	-1.2751
MAP1B	-1.48705	-2.11661	1.59923	-1.38969	1.05	-1.2751
MAPK14	1.0336	1.04771	1.17592	1.01987	1.20802	1.241
PPP2CB	1.0369	-1.09279	1.03728	-1.27977	1.21475	1.42259
TMEM47	1.19181	-1.26129	1.10211	-1.19388	1.0432	-1.2751
PERP	1.20412	1.46269	-1.10301	1.17697	1.1267	1.40022
SUMO1	1.2072	-1.19821	1.25894	1.10855	-1.05507	-1.2751
SIRT1	-1.07819	1.16354	1.17408	1.59464	-1.1673	-1.2751
RRM2	1.33619	-1.99734	1.3051	-1.56254	1.021	-1.2751
CCNG1	1.10805	1.0922	1.25763	1.41958	-1.03349	-1.2751
SIRT1	-1.07819	1.16354	1.17408	1.59464	-1.1673	-1.2751
HMGB1	1.10234	1.42392	-1.02663	1.76354	-1.27148	-1.2751
WRNIP1	-1.4709	-2.15401	1.20191	-1.66057	-1.07925	-1.2751
CCND1	-1.29163	1.59432	1.03017	1.41673	1.15931	1.30463
CCND2	1.14189	1.09627	-1.16031	1.01764	-1.07708	1.00017
E2F8	-1.02362	-1.1895	1.09144	-1.32751	1.21808	1.35941
MDM4	-1.30131	-1.50876	1.46889	-1.11481	1.08534	-1.2751
RPRML	-1.04938	1.04877	1.1004	1.01409	1.13803	1.17695
CDH4	1.05035	-1.14646	1.00296	-1.2	1.0498	1.09882
FYN	1.06775	1.22003	-1.00377	1.3228	-1.08833	-1.2751
CAPZA2	-1.18882	1.42992	1.09184	1.48013	1.0548	1.01902
WNT3	-1.07426	1.08445	1.04651	1.0488	1.08208	1.11885
PTPN2	-1.00437	-1.04782	1.03075	-1.11055	1.09247	1.15788
WNT16	-1.14725	1.03102	-1.25838	-1.21835	-1.00178	1.25392
YES1	-1.00122	1.10891	1.10113	1.23197	-1.00894	-1.2751
CDH18	1.02373	1.06892	1.26066	1.18779	1.13449	1.02096
MDM4	-1.30131	-1.50876	1.46889	-1.11481	1.08534	-1.2751
FGF3	-1.15419	1.0954	-1.25733	-1.054	-1.08902	1.06017
FGF-8	1.40328	-1.99539	1.26842	-1.8819	1.19628	1.12824
FGF4	-1.11715	-1.15175	1.16337	-1.13213	1.14355	1.12407
FGF1	1.19946	1.24106	-1.16793	1.02458	1.03712	1.25625
FGF13	1.35234	-1.4408	1.05292	-1.30834	-1.0459	-1.2751
PPP2R2C	1.26133	-1.21621	-1.08237	-1.18579	-1.11013	-1.2751
EIF2S3	1.15632	-1.03378	1.06227	1.15948	-1.12837	-1.2751
EIF3S2	-1.27618	-1.26947	1.22228	-1.05232	1.0132	-1.2751
MAPK14	1.0336	1.04771	1.17592	1.01987	1.20802	1.241
PPP2R2C	1.26133	-1.21621	-1.08237	-1.18579	-1.11013	-1.2751
BAG1	-1.129	1.06089	1.22975	1.4372	-1.10161	-1.2751
ATF2	1.09913	1.35016	1.2352	1.55291	1.07394	-1.2751
HSPB2	-1.26031	-1.37675	1.31121	-1.33045	1.26711	1.22451
TNFSF15	1.41852	-1.39973	1.2353	-1.30352	1.15039	1.07131
BAG1	-1.129	1.06089	1.22975	1.4372	-1.10161	-1.2751
BAG2	1.07145	1.11857	-1.06303	1.09361	-1.03931	-1.2751
REL	1.05363	1.34663	-1.0569	1.61508	-1.26759	-1.2751
ATF6	1.11553	-1.03793	-1.1073	-1.24228	1.0809	1.29371
BOC	-1.20852	1.57565	-1.43379	-1.13144	-1.14044	1.12334
BCL2	-1.15321	-1.05928	1.21804	1.21302	-1.05492	-1.2751
FASLG	-1.03081	-1.00203	-1.14905	-1.0603	-1.0859	-1.2751
ITGB1	1.05968	1.23985	1.13744	1.40277	1.00534	-1.2751
BCAR3	1.2337	-1.20223	1.06267	-1.10994	-1.01927	-1.2751
ITGA1	-1.04934	1.14632	1.09247	1.21794	1.02823	-1.2751
RHOB	-1.30585	1.75864	-1.36567	1.22229	1.05355	1.51586
ITGA8	-1.06418	1.01908	1.04952	1.20565	-1.12725	-1.2751
ARHGAP28	-1.08484	-1.51355	-1.06914	-1.95879	1.28263	1.65994
COL1A2	-1.19942	1.67641	1.20559	1.87944	1.07535	-1.2751
ARL3	1.02011	-1.07401	-1.12527	-1.17833	-1.02565	1.06969
CAV1	-1.09611	-1.23236	-1.2195	-1.39136	-1.08014	1.04525
COL1A2	-1.19942	1.67641	1.20559	1.87944	1.07535	-1.2751
COL20A1	1.29159	-1.49367	1.29808	-1.44201	1.2532	1.20986
COL4A3	1.31722	-1.32904	1.00658	-1.27366	-1.03666	-1.2751
CPS1	-1.08515	-1.00544	-1.02395	-1.09886	1.06735	1.16651
COL19A1	-1.15393	-1.12043	1.05504	1.02402	-1.08748	-1.2751
VCL	1.08271	-1.11337	-1.02694	-1.06386	-1.07474	-1.2751
DNAJC12	1.16943	-1.03268	1.09872	1.2596	-1.18389	-1.2751
PARP1	1.01344	1.11276	1.11352	1.25976	-1.0167	-1.2751
LIMS2	1.42729	1.15766	-1.80199	-1.28728	-1.2092	1.23242
ARHGAP28	-1.08484	-1.51355	-1.06914	-1.95879	1.28263	1.65994
COL1A2	-1.19942	1.67641	1.20559	1.87944	1.07535	-1.2751
COL4A3	1.31722	-1.32904	1.00658	-1.27366	-1.03666	-1.2751
ELMO2	1.11652	1.18853	-1.02982	1.11507	1.03502	1.10321
TRIM23	-1.4389	-1.30123	1.27979	-1.07363	1.05594	-1.2751
ITGA6	1.10026	1.20867	-1.13301	1.27249	-1.19284	-1.2751
JAK1	-1.03388	-1.00954	1.01224	1.02756	-1.02482	-1.2751
SOCS4	1.25394	-1.32117	1.17401	-1.21256	1.07749	-1.2751
PIAS4	1.09341	-1.16174	1.09281	-1.20027	1.12906	1.1665
SOCS2	-1.43149	2.82283	-1.33616	2.40399	-1.1379	1.03192
IFNG	1.00422	1.14758	-1.00578	1.30869	-1.14698	-1.2751
GDF5	-1.16461	1.06558	-1.0201	-1.15495	1.20644	1.48476
TGFB2	1.13046	1.22698	-1.19537	1.25628	-1.22391	-1.2751
BMP3	-1.77411	-1.56135	1.47051	-1.27793	1.20359	-1.2751
SMAD1	-1.01804	-1.00869	1.02632	-1.04145	1.05966	1.09408
TGFBR1	-1.27855	-1.62608	1.26095	-1.28938	-1.00015	-1.2751
DCP1A	1.32607	-1.28561	1.0714	-1.20953	1.008	-1.2751
BMP5	1.02178	1.10499	1.08706	1.27409	-1.06068	-1.2751
RAB2	-1.13346	1.33297	-1.00085	1.49864	-1.12523	-1.2751
RAB20	-1.28146	1.04329	1.62875	1.60933	1.05588	-1.2751
ACVR2A	1.11898	-1.14325	1.26367	1.00535	1.09945	-1.2751
FOXG1	-1.06485	-1.13297	-1.0488	-1.09557	-1.08461	-1.2751
INHBA	-1.33898	2.93125	-1.2302	2.70617	-1.13573	-1.2751
RBP1	1.27098	2.14993	1.11912	2.34277	1.027	-1.2751
TLL1	1.17429	-1.15863	-1.06903	1.06067	-1.31374	-1.2751
FOXP1	-1.24644	1.3167	-1.11495	1.21597	-1.01293	1.09014
ACVR2B	1.26865	-1.48481	-1.10425	-1.31476	-1.24707	-1.2751
SMAD9	1.54845	1.86466	-1.10779	1.58874	1.05947	1.24346
BMP15	-1.40816	-1.59585	1.20146	-1.8058	1.35952	1.53837
ROCK1	1.00015	1.27247	1.10493	1.61842	-1.1511	-1.2751
MYL1	-1.30239	1.48246	1.04223	1.43391	1.07752	1.114
STK11	1.64471	2.69547	-1.24201	2.05622	1.05545	1.38358
RGS18	-1.01759	1.39833	1.09101	1.85962	-1.21895	-1.2751
MYH1	1.21687	1.12204	1.28643	-1.09201	1.23942	1.51864
IFNAR2	1.13094	1.10118	-1.1504	1.00975	-1.05489	1.0338
IL2	-1.35189	1.42318	1.09703	1.15117	1.35624	1.67671
IL10	-1.13879	1.05915	-1.22965	-1.13636	-1.02167	1.17805
PLCH1	-1.02972	1.08059	-1.01366	1.10877	-1.0401	-1.2751
CAMK2A	1.23171	1.21493	-1.07205	1.0586	1.07054	1.22864
INPP5B	-1.28754	-1.4037	1.33864	-1.14143	1.08853	-1.2751
MYH6	1.12203	1.07721	1.33743	1.47955	-1.02697	-1.2751
RGS12	-1.25658	1.34143	-1.07965	1.09595	1.13368	1.38761
IL7	1.47897	-1.07697	-2.05655	-1.54662	-1.43206	1.00281
PAK7	-1.21018	1.23114	-1.34634	-1.01542	-1.07696	1.16079
VAV2	-1.06778	1.05553	-1.02822	1.01347	1.01292	1.05496
VAV3	-1.11379	1.29232	-1.05815	1.61908	-1.1265	-1.2751
PRKAA2	1.27421	1.07455	-1.06281	-1.0791	1.09102	1.26508
PRKAA2	1.27421	1.07455	-1.06281	-1.0791	1.09102	1.26508
EIF4E2	1.37322	-1.39562	1.17693	-1.21649	1.02587	-1.2751
PDGFRA	-1.10663	-1.05395	1.4751	1.23102	1.13694	-1.2751
PDGFRB	-1.23938	-1.2574	1.26516	-1.2836	1.09066	-1.2751
PRR5	-1.22654	1.24558	-1.08965	1.05353	1.08502	1.2828
RPS27L	1.80963	4.5015	-1.0987	4.08934	1.0019	1.10288
ARHGAP18	-1.17945	-1.16324	1.13602	1.00243	-1.02645	-1.2751
RPS6KC1	1.15931	1.16764	-1.02777	1.09897	1.03378	1.09838
ERG	-1.01643	1.00761	-1.03958	-1.00977	-1.02175	-1.2751
PSME4	-1.08183	-1.04499	1.15899	1.38109	-1.14276	-1.2751
VEGF	1.13151	1.2735	-1.03136	1.26235	-1.02233	-1.2751
HSPB2	-1.26031	-1.37675	1.31121	-1.33045	1.26711	1.22451
PRKAA2	1.27421	1.07455	-1.06281	-1.0791	1.09102	1.26508
GLI2	1.14545	1.07664	-1.05615	-1.03206	1.05209	1.16903
GLI3	-1.14319	1.03305	-1.21609	-1.17285	-1.00369	1.20717
SAP30	-1.21303	-1.78477	-1.36616	-1.35279	-1.06165	-1.2751
PTCHD1	1.00535	-1.10704	-1.26729	-1.2157	-1.15402	-1.2751
PTCHD2	-1.20608	1.07493	-1.04095	-1.0317	1.06537	1.18149
TIAM1	1.1424	1.02516	-1.09186	-1.22275	1.14806	1.4391
RALB	-1.37761	-1.89713	1.42057	-1.17871	-1.13299	-1.2751
TLR2	1.0253	1.25647	1.23665	1.67154	-1.07577	-1.2751
TLR3	-1.01196	1.09056	-1.02227	1.1676	-1.07075	-1.2751
TLR3	-1.00185	1.04507	1.10995	1.09463	1.03671	-1.2751
TLR4	1.04027	-1.0345	1.17392	-1.00665	1.14232	1.11157
TLR5	-1.15321	1.06461	-1.21305	-1.11407	-1.02277	1.15964
TLR7	1.16816	-1.0621	1.46259	1.23546	1.11463	-1.2751
SNAI2	1.00118	-1.00348	-1.18568	-1.00959	-1.1785	-1.2751
INSR	1.27463	1.18924	1.07262	1.10153	1.15803	1.25024
IGF1	1.07549	1.03849	-1.1216	-1.04062	-1.03787	1.04124
IGF1R	1.30395	-2.1421	1.16647	-2.3622	1.28632	1.41849
IGF2R	1.32868	-1.05438	1.56317	1.69134	-1.14083	-1.2751
DUSP6	-1.1149	1.2725	1.25895	1.36391	1.17457	1.09586
MYCN	1.46388	2.10571	-1.42598	1.74362	-1.18077	1.02277
BCL2	-1.15321	-1.05928	1.21804	1.21302	-1.05492	-1.2751
IL10RB	-1.12149	-1.12406	1.00265	-1.14961	1.02544	1.04875
IL4	1.65381	-2.02709	1.31283	-1.51713	-1.01775	-1.2751
CDKN3	1.06568	-1.01665	-1.12916	-1.13538	-1.01108	1.10456
IL20RA	1.34239	-1.36158	1.09829	-1.1219	-1.10503	-1.2751
IL7	1.47897	-1.07697	-2.05655	-1.54662	-1.43206	1.00281
IL10	-1.13879	1.05915	-1.22965	-1.13636	-1.02167	1.17805
IL13RA1	-1.12149	-1.12406	1.00265	-1.14961	1.02544	1.04875
ADAM17	1.00499	-1.00675	-1.13279	-1.0253	-1.11229	-1.2751
ADAMTS13	1.1621	1.14451	-1.04197	1.05515	1.041	1.12916
ADAMTS17	-1.13827	-1.15603	1.13016	-1.07264	1.04863	-1.2751
NOTCH1	-1.09674	-1.07179	-1.25801	-1.31907	-1.02218	1.20401
NOTCH2	-1.13785	1.30073	1.32868	1.27475	1.35576	1.38339
HES1	1.02844	-1.33173	1.01121	-1.68428	1.2789	1.61746
HES5	-1.13729	-1.27753	1.15133	-1.27151	-1.01651	-1.2751
MAML1	-1.20616	1.20448	-1.10099	-1.03721	1.1347	1.41758
PSEN1	-1.0925	1.14023	-1.02376	1.07721	1.03394	1.09443
PSEN2	-1.02606	1.04911	-1.04257	1.06367	-1.05704	-1.2751
GK	-1.06466	-1.04519	1.0978	1.00387	1.04628	-1.2751
HKDC1	1.04828	1.10118	-1.0954	1.07879	-1.07312	-1.2751
HMGB1	1.10234	1.42392	-1.02663	1.76354	-1.27148	-1.2751
MDM4	-1.30131	-1.50876	1.46889	-1.11481	1.08534	-1.2751
ATP11A	-1.03717	1.01927	-1.07578	1.10818	-1.16961	-1.2751
ATP11B	1.28063	1.23308	-1.03255	1.21381	-1.01641	-1.2751
ATP2B1	-1.21929	1.37682	-1.38653	1.35847	-1.36804	-1.2751
ATP2B4	1.08723	-1.24963	1.00425	-1.39612	1.12198	1.2535
ATP5F1	1.14011	-1.00919	1.28777	1.20201	1.0616	-1.2751
ATP5J2	-1.13261	1.22863	-1.0023	1.29816	-1.05902	-1.2751
ATP5S	1.14047	-1.16362	1.0732	-1.06968	-1.01363	-1.2751
