# Supplementary material for: Uncovering molecular events associated with the chemosuppressive effects of flaxseed: a microarray analysis of the laying hen model of ovarian cancer
Source: BMC Genomics. 2014 Aug 24;15(1):709. doi: 10.1186/1471-2164-15-709 (PMC4158050; doi:10.1186/1471-2164-15-709)
Supplement: Supplementary file 2 — Additional file 2: 118 flaxseed-responsive genes involved in ovarian cancer. aCC-CN-- control-cancer vs. control-normal. bFC-FN--flax-cancer vs. flax-normal.c FN-CN--flax-normal vs control-normal. (XLS 31 KB) [file 12864_2013_6405_MOESM2_ESM.xls]

## Sheet: 118 Genes in 3 group CC-CN, FN-
Gene Symbol	CC-CNa	FN-CNb	FN-CCc
AL588311	5.56415	2.86528	1.12587
K00474	4.14814	2.91883	1.4635
BU471027	3.61509	2.19627	1.38362
AF038555	3.5899	2.0748	1.11912
TC214506	3.4914	2.07314	1.32849
BM490708	3.41384	2.10747	1.06465
TC223817	3.3488	2.03184	1.08264
DR974389	3.2202	2.01535	1.06127
CO506634	3.12664	2.21047	1.25581
BU353885	3.07176	2.78198	1.77417
TC218576	2.94508	2.10185	1.15081
CV039415	2.81549	3.16281	1.57627
TC221257	2.39717	2.10775	1.24602
L13786	2.27405	2.09729	1.3973
BU358477	2.25306	2.07963	1.27933
CR390488	2.24958	2.26323	1.62111
TC222826	2.21461	2.11185	1.34285
BX931224	2.199	2.07021	1.38481
BX933135	2.14063	2.91662	1.93214
U02881	2.10925	2.23194	1.4865
BU452461.1	2.0911	2.00168	1.2305
BU305756	2.00631	2.04807	1.36752
DN856032.1	-2.00324	-2.06027	-1.4006
BU475142	-2.00926	-2.05461	-1.32458
BU297268	-2.0173	-2.10001	-1.39891
BU307900	-2.02649	-2.23221	-1.27528
CR406281	-2.0265	-2.06	-1.2921
AJ416111.1	-2.03782	-2.02621	-1.14847
CR523932	-2.0537	-2.06755	-1.32359
AJ721042	-2.05408	-2.03742	-1.26383
CF253308	-2.05685	-2.09145	-1.28748
CR388878	-2.06024	-2.25387	-1.39746
BX929863	-2.08438	-2.0214	-1.25447
CV860251	-2.08627	-2.06358	-1.25634
AJ851609	-2.09179	-2.0514	-1.20492
AJ720656	-2.0935	-2.10066	-1.22186
AJ851779	-2.09799	-2.0191	-1.12189
AJ719773	-2.09847	-2.10369	-1.30785
AF039752	-2.10444	-2.06072	-1.26887
BX934079	-2.10894	-2.11238	-1.33245
AJ719702	-2.11494	-2.25024	-1.25216
CR524367	-2.11602	-2.12526	-1.29897
CR391551	-2.11694	-2.76098	-1.76133
CR390431	-2.14317	-2.45165	-1.36594
AJ720248	-2.15727	-2.1454	-1.39034
BX936269	-2.165	-2.08059	-1.241
TC221666	-2.17243	-2.06748	-1.29401
AJ719777	-2.17753	-2.05914	-1.19768
LOC421269	-2.17843	-2.08532	-1.29436
BX935576	-2.18373	-2.01763	-1.34311
AJ720441	-2.19977	-2.05203	-1.1936
CR387549	-2.20284	-2.46081	-1.35146
CR406359	-2.21687	-2.07209	-1.25371
AJ719517	-2.22406	-2.00435	-1.27557
CF253946	-2.2293	-2.29991	-1.20693
AJ719734	-2.2363	-2.44301	-1.33555
BU200816	-2.24152	-2.21123	-1.25314
CR353616	-2.26348	-2.18239	-1.34263
BU324338	-2.27016	-2.02373	-1.29813
LOC395708	-2.27105	-2.48391	-1.18588
AJ851780	-2.27174	-2.015	-1.28007
TC204288	-2.27647	-2.1691	-1.32149
BU441037	-2.27647	-2.27941	-1.35009
CR353081	-2.27771	-2.06162	-1.2363
AJ719333	-2.28913	-2.02804	-1.19668
BU309975	-2.2896	-2.10859	-1.16637
BX950655	-2.29853	-2.04558	-1.27341
CO764213	-2.30647	-2.15505	-1.18985
AJ719348	-2.31342	-2.11436	-1.2826
CR385336	-2.31768	-2.04553	-1.3321
AJ851372	-2.32103	-2.27198	-1.26563
CO421124	-2.32177	-2.01225	-1.19826
CR391524	-2.32654	-2.06368	-1.2026
AJ719817	-2.33621	-2.45676	-1.32029
AJ720540	-2.35622	-2.00028	-1.255
AJ720384	-2.36331	-2.63629	-1.55148
BU440220	-2.36541	-2.00081	-1.22658
TC198612	-2.36982	-2.01571	-1.2009
BX929443	-2.37305	-2.14145	-1.30645
AJ720133	-2.38741	-2.30544	-1.35805
CR733179	-2.38964	-2.09839	-1.3204
AJ851604	-2.40202	-2.01909	-1.29824
CR385189	-2.41832	-2.38346	-1.28885
CR386718	-2.42281	-2.06706	-1.28642
BU223694	-2.43584	-2.01929	-1.34459
AJ720201	-2.44098	-2.03624	-1.20275
CR353481	-2.46033	-2.03649	-1.22309
CR338804	-2.46073	-2.25891	-1.28709
AJ720896	-2.4639	-2.0564	-1.21491
BX950636	-2.47493	-2.14612	-1.16635
BU461709	-2.48829	-2.0239	-1.20322
AJ720898	-2.50101	-2.07646	-1.16362
BU392585	-2.52949	-2.09977	-1.25435
AJ719687	-2.54246	-2.04049	-1.33415
BU110916	-2.54356	-2.0105	-1.2672
BX929844	-2.54458	-2.05679	-1.2158
BU303923	-2.54493	-2.0239	-1.13297
DN929516	-2.54755	-2.46027	-1.39711
BU142162	-2.55612	-2.13364	-1.18601
BU335505	-2.5594	-2.40969	-1.33175
AJ720181	-2.56157	-2.25355	-1.30058
BU360584	-2.56611	-2.00807	-1.15305
CR385235	-2.57245	-2.03249	-1.26418
LOC420800	-2.57996	-2.11644	-1.33661
AJ851381	-2.59083	-2.45048	-1.30082
BX935984	-2.6005	-2.13689	-1.23072
AJ392050	-2.6007	-2.02668	-1.33679
CF384852	-2.60293	-2.25989	-1.64773
OSBPL6	-2.6067	-2.07438	-1.25406
AJ720593	-2.60956	-2.36591	-1.38171
TC215962	-2.6193	-2.17841	-1.29396
BU337117	-2.63723	-2.0718	-1.36663
AJ719281	-2.63806	-2.13088	-1.29876
AJ395893	-2.63932	-2.09333	-1.15619
BU281342	-2.64139	-2.00613	-1.23983
BX932523	-2.65236	-2.1331	-1.24123
CO764905	-2.65345	-2.08182	-1.13681
RCJMB04_3c14	-2.65695	-2.2816	-1.30216
